# Supplementary material for: Surface Chemical and Morphological Analysis of Chitosan/1,3-β-d-Glucan Polysaccharide Films Cross-Linked at 90 °C
Source: Int J Mol Sci. 2022 May 25;23(11):5953. doi: 10.3390/ijms23115953 (PMC9180171; doi:10.3390/ijms23115953)
Supplement: Supplementary file 1 [file ijms-23-05953-s001.zip]

Archive with 1 entries (1 files):
- ijms-1696275-supplementary.pdf
